# Supplementary material for: Workflow to Select Functional Promoter DNA Baits and Screen Arrayed Gene Libraries in Yeast
Source: Curr Protoc. 2024 Nov 21;4(11):e70059. doi: 10.1002/cpz1.70059 (PMC11580771; doi:10.1002/cpz1.70059)
Supplement: Supplementary file 3 — VariablesPlateIncubation_day3.xlsx [file CPZ1-4-0-s001.xlsx]

## Sheet: GeneralVariables
Variable Names	Value
Name Source Plate	mockindependanttubes3d_96_reservoir_1750ul
Number of Source Plates	1
Name Final Plate	corning_96_wellplate_360ul_flat
Volume of Sample to Transfer (uL)	200
Name Medias
Volume of Media to Transfer (uL)
Name Tuberack
Change Tip In Media Distribution
Change Tip In Sample Transfer	never
Position Transfer Sample	top
Touch Tip After Transferring Sample	FALSE
Touch Tip In Distribution Media	FALSE
Mixing Volume Before Sample Transfer (uL)
Number Times of Mixing Volume
Flow Rate Mixing

## Sheet: PipetteVariables
Variable Names	Value
Name Right Pipette (Multichannel)	p300_multi_gen2
API Name Right Pipette TipRack	neptune4_96_tiprack_300ul
Initial Tip Right Pipette	A1
Name Left Pipette (Singlechannel)
API Name Left Pipette TipRack
Initial Tip Left Pipette
Replace Tipracks	FALSE

## Sheet: PerPlateVariables
Variable Names	Plate 1
Samples per plate	96
Media(s) per plate
First Well With Sample	A1
Number of Replicas	8
Only Media(s) Plate Creation	FALSE
Only Sample(s) Plate Creation	TRUE
